# Supplementary material for: The Association between Anatomical Variants of Musculoskeletal Structures and Nerve Compressions of the Lower Limb: A Systematic Review and Meta-Analysis
Source: Diagnostics (Basel). 2024 Mar 26;14(7):695. doi: 10.3390/diagnostics14070695 (PMC11011940; doi:10.3390/diagnostics14070695)
Supplement: Supplementary file 1 [file diagnostics-14-00695-s001.zip]

Archive with 1 entries (1 files):
- diagnostics-2877526-supplementary.pdf
